# Supplementary material for: Isolation, characterization, and cryopreservation of collared peccary skin-derived fibroblast cell lines
Source: PeerJ. 2020 Jun 3;8:e9136. doi: 10.7717/peerj.9136 (PMC7275682; doi:10.7717/peerj.9136)
Supplement: Supplemental Information 1 [file peerj-08-9136-s001.xlsx]

## Sheet: General results
ANIMAL	No. Samples	Samples attached	Samples subconfluence	Subconfluence day	Day all attached explants	Day all cell grow explants
A1	4	4	4	6	2	4
A2	4	4	4	5	6	1
A3	4	4	4	3	3	1
A4	4	4	4	9	4	1
A8	4	4	4	12	9	8
AVERAGE	4	4	4	7	4.8	3
STANDARD DEVIATION	0	0	0	3.53553	2.77489	3.08221
STANDARD ERROR	0	0	0	1.58114	1.24097	1.3784

## Sheet: Influence of the passage number
Viability	Viability					MTT
ANIMAL	1st (%)	3rd (%)	10th(%)			ANIMAL	1st (%)	3rd (%)	10th(%)
A1	79.0036	99.1667	98.5075			A1	99.7333		4.44576
A2	88.191	90.6977	90.9091			A2	94.2501	94.2501	5.33491
A3	92.011	90.5882	74.4681			A3	189.686	189.686	69.0575
A4	72.093	87.0968	53.8462			A4	45.9395		10.3734
A8	95.7821	36	54.5455			A8	70.3912	70.3912	26.6746
AVERAGE	85.4161	80.7099	74.4552			AVERAGE	100	118.109	23.1772
STANDARD DEVIATION	9.71174	25.3858	20.4351			STANDARD DEVIATION	54.4883	63.1248	27.1587
STANDARD ERROR	4.34322	11.3529	9.13885			STANDARD ERROR	24.3679	36.4451	12.1457

## Sheet: Influence of cryopreservation 
Mitochondrial membrane potential (ΔΨm)					Levels of intracellular reactive oxygen species					Viability					MTT					PDT
	Fresh	Frozen				Fresh	Frozen			ANIMAL	Fresh	Frozen	After two passages of thawed		ANIMAL	Fresh	Frozen			ANIMAL	Fresh	Frozen
Image number	Value				Image number	Value
1	1.10913	2.12783			1	0.000836563	0.00211397			A1					A1					A1	196.59	224.44
2	1.09091	2.0281			2	0.00098803	0.00242698			A2	87.1287	64.6	80		A2	94.2501	74.6888			A2	193.8	381.45
3	1.0898	2.983			3	1.15275	0.00264437			A3	86.8778	88.8889	95.2381		A3	189.686	105.216			A3	191.03	169
4	1.27032	1.58317			4	1.28002	2.07821			A4	87.4	64.6	86.4		A4					A4		247.81
5	1.0068	1.60927			5	1.44566	2.15607			A8	88.2466	77.7778	83.871		A8	70.3912	75.5779			A8		255.68
6	0.991433	2.60399			6	1.4233	2.42574			AVERAGE	87.4133	73.9667	86.3773		AVERAGE	118.109	85.161			AVERAGE	193.807	255.676
7	0.851333	1.86189			7	1.45372	2.58514			STANDARD DEVIATION	0.595072	11.7284	6.46699		STANDARD DEVIATION	63.1248	17.3741			STANDARD DEVIATION	2.78001	78.0535
8	0.964671	1.99569			8	1.24273	2.31472			STANDARD ERROR	0.297536	5.8642	3.23349		STANDARD ERROR	36.4451	10.0309			STANDARD ERROR	1.60504	34.9066
9	0.884364	1.95678			9	1	2.51825
10	0.741236	2.42687			10	1	2.85165
TOTAL	10	21.1766			TOTAL	8	16.937
AVERAGE	1	2.11766			AVERAGE	1	1.6937
STANDARD DEVIATION	0.150964	0.43962			STANDARD DEVIATION	0.625719	1.18697
STANDARD ERROR	0.0477389	0.13902			STANDARD ERROR	0.221225	0.375353
